# Supplementary material for: Neural Alterations in Interpersonal Distance (IPD) Cognition and Its Correlation with IPD Behavior: A Systematic Review
Source: Brain Sci. 2021 Jul 30;11(8):1015. doi: 10.3390/brainsci11081015 (PMC8394299; doi:10.3390/brainsci11081015)
Supplement: Supplementary file 1 [file brainsci-11-01015-s001.zip]

Archive with 1 entries (1 files):
- brainsci-1274916-supplementary.pdf
